# Supplementary material for: Multi-Kingdom Gut Microbiome Interaction Characteristics Predict Immune Checkpoint Inhibitor Efficacy Across Pan-Cancer Cohorts
Source: Microorganisms. 2025 Nov 14;13(11):2595. doi: 10.3390/microorganisms13112595 (PMC12654497; doi:10.3390/microorganisms13112595)
Supplement: Supplementary file 1 [file microorganisms-13-02595-s001.zip]

Archive with 1 entries (1 files):
- microorganisms-3700716-supplementary.pdf
